# Supplementary material for: Histoplasma capsulatum in wild mammals from Ecuador
Source: PLoS Negl Trop Dis. 2025 Aug 25;19(8):e0013410. doi: 10.1371/journal.pntd.0013410 (PMC12404641; doi:10.1371/journal.pntd.0013410)
Supplement: S1 Table — (XLSX) [file pntd.0013410.s002.xlsx]

## Sheet: S1 Table
Histoplasma capsulatum in Wild Mammals from Ecuador Fernanda Hernández-Alomía1†, Jorge Brito1†, Ana Pilatasig2, Daniela Reyes-Barriga1, Julio C. Carrión-Olmedo1, Pablo Jarrín-V.1, Pablo Sánchez1, Santiago F. Burneo2, Alejandra Camacho2, David Vasco-Julio3, Manuel Calvopiña4, Jacobus De Waard4, Daniel Romero-Alvarez1,5†, Carlos Bastidas-Caldes6†*
Supplementary 1 Table: Complete dataset of host species and fungal detection results. Sample data. Positive H. capsulatum samples are represented by an A whereas negative samples are represented by a B.
# Sample	Code	HC accession number	Type of sample	Sampling site	Province	H. capsulatum	Order	Specie
1	JCG 159	PP669556	Liver	Lita	Imbabura	A	Chiroptera	Micronycteris cf. giovanniae
2	JCG 176	N/A	Liver	Lita	Imbabura	B	Rodentia	Rhipidomys latimanus
3	JCG 182	PP669557	Liver	Lita	Imbabura	A	Rodentia	Oecomys sp.
4	JMG-T 2045	N/A	Liver	Cuyabeno	Sucumbíos	B	Didelphimorphia	Monodelphis adusta
5	2425	N/A	Liver	Vizcaya	Tungurahua	B	Rodentia	Oreoryzomys balneator
6	2432	PP669558	Liver	Vizcaya	Tungurahua	A	Didelphimorphia	Marmosa germana
7	2433	N/A	Liver	Vizcaya	Tungurahua	B	Soricomorpha	Cryptotis osgoodi
8	2539	N/A	Liver	Morán	Carchi	B	Rodentia	Thomasomys cf. vulcani
9	2463	N/A	Liver	Laguna Negra	Chimborazo	B	Rodentia	Cavia patzelti
10	2575	N/A	Liver	Otavalo	Imbabura	B	Rodentia	Thomasomys paramorum
11	2960	N/A	Liver	Canandé	Esmeraldas	B	Rodentia	Neacomys sp.
12	2870	N/A	Liver	Guamag	Tungurahua	B	Didelphimorphia	Monodelphis adusta
13	2927	N/A	Liver	Pachijal	Pichincha	B	Didelphimorphia	Monodelphis sp.
14	3024	PP669559	Liver	Canandé	Esmeraldas	A	Didelphimorphia	Monodelphis sp.
15	JBM 1029	N/A	Liver	Cerro de Arcos	Loja	B	Rodentia	Thomasomys taczanowskii
16	JBM 874	N/A	Liver	Guabisai	Morona Santiago	B	Rodentia	Thomasomys salazari
17	JBM 1019	N/A	Liver	Piñas	El Oro	B	Didelphimorphia	Marmosops caucae
18	JBM 939	N/A	Liver	Río Miriumi	Morona Santiago	B	Lagomorpha	Sylvilagus defilippi
19	JBM 1105	N/A	Liver	Chillacocha	El Oro	B	Rodentia	Thomasomys caudivarius
20	JBM 1107	N/A	Liver	Chillacocha	El Oro	B	Paucituberculata	Caenolestes caniventer
21	JBM 1108	N/A	Liver	Chillacocha	El Oro	B	Paucituberculata	Caenolestes caniventer
22	JCG 5	N/A	Liver	Pululahua	Pichincha	B	Rodentia	Thomasomys vulcani
23	JCG 026	N/A	Liver	Pululahua	Pichincha	B	Rodentia	Thomasomys silvestris
24	JBM 1226	N/A	Liver	Reserva Candelaria	Tungurahua	B	Rodentia	Oligoryzomys destructor
25	JBM 1252	N/A	Liver	Machay	Tungurahua	B	Rodentia	Oecomys bicolor
26	JBM 1260	N/A	Liver	Reserva Candelaria	Tungurahua	B	Rodentia	Oreoryzomys balneator
27	JCG 069	N/A	Liver	Pululahua	Pichincha	B	Rodentia	Oligoryzomys destructor
28	JBM 1400	N/A	Liver	Cubillines	Chimborazo	B	Rodentia	Thomasomys paramorum
29	JBM 1457	N/A	Liver	Reserva Drácula	Carchi	B	Rodentia	Nephelomys sp.
30	JCG 070	N/A	Liver	Pululahua	Pichincha	B	Rodentia	Oligoryzomys destructor
31	JBM 1393	N/A	Liver	El Pangui	Zamora Chinchipe	B	Didelphimorphia	Monodelphis adusta
32	RGV 136	N/A	Liver	2023-10-09	Morona Santiago	B	Rodentia	Oreoryzomys balneator
33	JBM 2113	PP669560	Liver	Bosque Protector Neblina	Imbabura	A	Rodentia	Neomicroxus latebricola
34	JBM 2115	N/A	Liver	Bosque Protector Neblina	Imbabura	B	Rodentia	Thomasomys vulcani
35	JBM 2824	N/A	Liver	Parque Nacional Sangay	Chimborazo	B	Rodentia	Thomasomys hudsoni
36	JBM 1975	N/A	Liver	Refugio	Tungurahua	B	Rodentia	Thomasomys cf hudsoni
37	JBM 2454	N/A	Liver	Vizcaya	Tungurahua	B	Rodentia	Thomasomys cinnameus
38	YJS 007	N/A	Liver	Loma Larga	Azuay	B	Rodentia	Sigmodon inopinatus
39	YJS 100	N/A	Liver	Loma Larga	Azuay	B	Rodentia	Microryzomys minutus
40	DMC 08	N/A	Liver	Lita	Imbabura	B	Rodentia	Tanyuromys thomasleei
41	DMC 01	N/A	Liver	Lita	Imbabura	B	Rodentia	Sigmodontomys alfari
42	JBM 791	N/A	Liver	Zambalán	Morona Santiago	B	Paucituberculata	Caenolestes sangay
43	JBM 790	N/A	Liver	Zambalán	Morona Santiago	B	Paucituberculata	Caenolestes sangay
44	JBM 2167	N/A	Liver	El Biron alto	El Oro	B	Rodentia	Akodon mollis
45	JBM 2117	PP669561	Liver	Tabla Chupa	Imbabura	A	Rodentia	Oligoryzomys
46	JBM 3008	N/A	Liver	Gualpí de los Cayapas	Esmeraldas	B	Didelphimorphia	Philander melanurus
47	JBM 1411	N/A	Liver	Cubillines	Chimborazo	B	Paucituberculata	Caenolestes fuliginosus
48	RGC 103	N/A	Liver	Reserva Ecológica Arenillas	El Oro	B	Didelphimorphia	Philander opossum
49	JBM 2149	N/A	Liver	El Guayabo	El Oro	B	Didelphimorphia	Marmosa simonsi
50	JBM 1408	N/A	Liver	Cubillines	Chimborazo	B	Paucituberculata	Caenolestes fuliginosus
51	JBM 1441	N/A	Liver	Vía Canales	Zamora Chinchipe	B	Didelphimorphia	Monodelphis adusta
52	JBM 2157	N/A	Liver	Sabayán	El Oro	B	Rodentia	Handleyomys alfaroi
53	JBM 2973	N/A	Liver	Gualpí de los Cayapas	Esmeraldas	B	Rodentia	Handleyomys alfaroi
54	JBM 2418	N/A	Liver	Reserva Drácula	Carchi	B	Rodentia	Heteromys australis
55	JBM 1400	N/A	Liver	Cubillines	Chimborazo	B	Rodentia	Thomasomys paramorum
56	JBM 2866	N/A	Liver	Guamag	Tungurahua	B	Rodentia	Microryzomys minutus
57	JBM 1410	PP669562	Liver	Cubillines	Chimborazo	A	Rodentia	Thomasomys paramorum
58	RVS 10	N/A	Liver	Reserva Drácula	Carchi	B	Rodentia	Hoplomys gymnurus
59	JBM 2380	N/A	Liver	La Esperanza	Carchi	B	Rodentia	Melanomys caliginosus
60	JBM 2168	N/A	Liver	El Biron alto	El Oro	B	Rodentia	Akodon mollis
61	JBM 2169	N/A	Liver	El Biron alto	El Oro	B	Rodentia	Akodon mollis
62	JBM 2623	N/A	Liver	Ashigsho	El Oro	B	Rodentia	Akodon mollis
63	JBM 1876	N/A	Liver	Kutukú	Morona Santiago	B	Rodentia	Chilomys percequilloi
64	JBM 2145	PP669563	Liver	El Guayabo	El Oro	A	Rodentia	Handleyomys alfaroi
65	JBM 2405	N/A	Liver	La Esperanza	Carchi	B	Rodentia	Heteromys australis australis
66	ALP 053	N/A	Liver	Tambillo alto	Pichincha	B	Rodentia	Microryzomys minutus
67	JBM 1409	N/A	Liver	Cubillines	Chimborazo	B	Rodentia	Thomasomys burneoi
68	JBM 2999	N/A	Liver	Gualpí de los Cayapas	Esmeraldas	B	Rodentia	Melanomys caliginosus
69	Candelaria 6	N/A	Liver	Cerro La Candelaria	Tungurahua	B	Rodentia	Microryzomys
70	ALP 52	PP669564	Liver	Tambillo alto	Pichincha	A	Rodentia	Microryzomys minutus
71	JBM 2784	PP669565	Liver	Chawalyaku	Morona Santiago	A	Rodentia	Hylaeamys tatei
72	JBM 2135	N/A	Liver	Guardianía Sardinayacu	Morona Santiago	B	Rodentia	Oecomys trinitatis
73	RGV 101	N/A	Liver	Reserva Ecológica Arenillas	El Oro	B	Rodentia	Mus musculus
74	JBM 1896	N/A	Liver	Kutukú	Morona Santiago	B	Rodentia	Oecomys superans
75	JBM 2956	N/A	Liver	Gualpí de los Cayapas	Esmeraldas	B	Rodentia	Neacomys tenuipes
76	JBM 3004	N/A	Liver	Gualpí de los Cayapas	Esmeraldas	B	Rodentia	Transandinomys bolivaris
77	JBM 2996	N/A	Liver	Gualpí de los Cayapas	Esmeraldas	B	Rodentia	Oecomys
78	RVS 053	N/A	Liver	Carigan alto	Loja	B	Rodentia	Nephelomys albigularis
79	JBM 2958	N/A	Liver	Gualpí de los Cayapas	Esmeraldas	B	Rodentia	Neacomys tenuipes
80	JBM 1842	N/A	Liver	Kutukú	Morona Santiago	B	Rodentia	Rhipidomys albujai
81	JBM 2138	N/A	Liver	Guardianía Sardinayacu	Morona Santiago	B	Rodentia	Rhipidomys leucodactylus
82	JBM 3075	N/A	Liver	Río Cuyuime	Morona Santiago	B	Rodentia	Scolomys melanops
83	JBM 750	N/A	Liver	Zambalán	Morona Santiago	B	Rodentia	Akodon mollis
84	RVS 048	N/A	Liver	Vía a Collas	Pichincha	B	Rodentia	Oligoryzomys destructor
85	JCG 001	N/A	Liver	Chaupisacha	Pichincha	B	Rodentia	Oligoryzomys spodiurus
86	JBM 1882	N/A	Liver	Kutukú	Morona Santiago	B	Rodentia	Oreoryzomys balneator
87	JBM 1839	N/A	Liver	Kutukú	Morona Santiago	B	Rodentia	Oreoryzomys balneator
88	JBM 1854	N/A	Liver	Kutukú	Morona Santiago	B	Rodentia	Oreoryzomys balneator
89	JBM 2865	N/A	Liver	Guamag	Tungurahua	B	Rodentia	Oreoryzomys balneator
90	JBM 2386	N/A	Liver	La Esperanza	Carchi	B	Rodentia	Pattonimus ecominga
91	JBM 2402	N/A	Liver	La Esperanza	Carchi	B	Rodentia	Pattonimus ecominga
92	JBM 1069	N/A	Liver	Hidroeléctrica de textiles Vicunha	Pichincha	B	Rodentia	Reithrodontomys mexicanus soederstroemi
93	RGV 108	N/A	Liver	Reserva Ecológica Arenillas	El Oro	B	Rodentia	Rattus norvegicus
94	ALP 024	N/A	Liver	Tambillo alto	Pichincha	B	Rodentia	Thomasomys vulcani
95	JBM 1071	N/A	Liver	Hidroeléctrica de textiles Vicunha	Pichincha	B	Rodentia	Reithrodontomys mexicanus soederstroemi
96	JBM 1072	N/A	Liver	Hidroeléctrica de textiles Vicunha	Pichincha	B	Rodentia	Reithrodontomys mexicanus soederstroemi
97	JBM 751	N/A	Liver	Zambalán	Morona Santiago	B	Rodentia	Akodon mollis
98	JBM 751	N/A	Liver	Zambalán	Morona Santiago	B	Rodentia	Akodon mollis
99	JBM 2997	N/A	Liver	Gualpí de los Cayapas	Esmeraldas	B	Rodentia	Oecomys
100	JBM 752	N/A	Liver	Zambalán	Morona Santiago	B	Rodentia	Akodon mollis
101	JBM 2584	N/A	Liver	Bosque de Colunco	Imbabura	B	Rodentia	Thomasomys paramorum
102	JBM 2592	N/A	Liver	Bosque Laguna Huarmicocha	Pichincha	B	Soricomorpha	Cryptotis osgoodi
103	JBM 2721	N/A	Liver	Minta Lodge	Pastaza	B	Rodentia	Oecomys bicolor
104	ALP 043	N/A	Liver	Tambillo alto	Pichincha	B	Rodentia	Thomasomys vulcani
105	Candelaria 12	N/A	Liver	Cerro La Candelaria	Tungurahua	B	Rodentia	Thomasomys
106	JBM 2963	N/A	Liver	Gualpí de los Cayapas	Esmeraldas	B	Rodentia	Transandinomys bolivaris
107	JBM 2971	N/A	Liver	Gualpí de los Cayapas	Esmeraldas	B	Didelphimorphia	Marmosa isthmica
108	JBM 2967	N/A	Liver	Gualpí de los Cayapas	Esmeraldas	B	Didelphimorphia	Marmosa zeledoni
109	JBM 3063	N/A	Liver	Patate	Tungurahua	B	Rodentia	Nephelomys nimbosus
110	PCC 117	N/A	Liver	Reserva Biológica El Quimi	Morona Santiago	B	Rodentia	Neacomys carceleni
111	JBM 2972	N/A	Liver	Gualpí de los Cayapas	Esmeraldas	B	Rodentia	Melanomys caliginosus
112	JBM 2980	N/A	Liver	Gualpí de los Cayapas	Esmeraldas	B	Rodentia	Oecomys
113	JBM 3014	N/A	Liver	Gualpí de los Cayapas	Esmeraldas	B	Rodentia	Oecomys
114	JBM-T 045	N/A	Liver	Cuyabeno	Sucumbíos	B	Didelphimorphia	Monodelphis adusta
115	JBM 3022	N/A	Liver	Gualpí de los Cayapas	Esmeraldas	B	Rodentia	Heteromys australis
116	JBM 3027	N/A	Liver	Gualpí de los Cayapas	Esmeraldas	B	Rodentia	Oecomys
117	Candelaria 1	N/A	Liver	Cerro La Candelaria	Tungurahua	B	Rodentia	Microryzomys
118	Candelaria 13	N/A	Liver	Cerro La Candelaria	Tungurahua	B	Rodentia	Thomasomys
119	ALP 004	N/A	Liver	Tambillo alto	Pichincha	B	Paucituberculata	Caenolestes fuliginosus
120	PCC 113	N/A	Liver	Refugio de Vida Silvestre El Zarza	Zamora Chinchipe	B	Rodentia	Scolomys melanops
121	SM 01	N/A	Liver	Emperador	Zamora Chinchipe	B	Rodentia	Neacomys auriventer
122	JBM 3070	N/A	Liver	Quebrada Payacucho	Tungurahua	B	Rodentia	Thomasomys cinnameus
123	JBM 3074	N/A	Liver	Río Cuyuime	Morona Santiago	B	Rodentia	Scolomys melanops
124	JBM 3080	N/A	Liver	Chawalyaku	Morona Santiago	B	Rodentia	Mesomys hispidus
125	JBM 3081	N/A	Liver	Chawalyaku	Morona Santiago	B	Rodentia	Rhipidomys leucodactylus
126	PCC 106	N/A	Liver	Pachikutza	Zamora Chinchipe	B	Rodentia	Hylaeamys tatei
127	PCC 111	N/A	Liver	Refugio de Vida Silvestre El Zarza	Zamora Chinchipe	B	Rodentia	Rhipidomys
128	JBM 757	N/A	Liver	Zambalán	Morona Santiago	B	Rodentia	Thomasomys fumeus
129	JBM 1243	N/A	Liver	Laguna Blanca	Imbabura	B	Rodentia	Thomasomys baeops
130	JBM 1237	N/A	Liver	Laguna Blanca	Imbabura	B	Rodentia	Neomicroxus latebricola
131	JBM 1240	N/A	Liver	Palahurco	Imbabura	B	Rodentia	Thomasomys paramorum
132	JBM 1241	N/A	Liver	Palahurco	Imbabura	B	Rodentia	Thomasomys silvestris
133	JBM 1993	N/A	Liver	Faldas del Tungurauha	Tungurahua	B	Rodentia	Thomasomys
134	JBM 829	N/A	Liver	Zambalán	Morona Santiago	B	Rodentia	Thomasomys salazari
135	JBM 788	N/A	Liver	Zambalán	Morona Santiago	B	Rodentia	Microryzomys minutus
136	JBM 786	N/A	Liver	Zambalán	Morona Santiago	B	Rodentia	Akodon mollis
137	JBM 825	N/A	Liver	Zambalán	Morona Santiago	B	Rodentia	Microryzomys minutus
138	JBM 826	N/A	Liver	Zambalán	Morona Santiago	B	Rodentia	Microryzomys minutus
139	JBM 754	N/A	Liver	Zambalán	Morona Santiago	B	Rodentia	Akodon mollis
140	JBM 795	N/A	Liver	Zambalán	Morona Santiago	B	Rodentia	Chilomys percequilloi
141	JBM 765	N/A	Liver	Zambalán	Morona Santiago	B	Rodentia	Microryzomys minutus
142	PCC 118	N/A	Liver	Reserva Biológica El Quimi	Morona Santiago	B	Rodentia	Scolomys ucayalensis
143	JBM 1414	N/A	Liver	Cubillines	Chimborazo	B	Rodentia	Thomasomys paramorum
144	JBM 2575	N/A	Liver	Otavalo	Imbabura	B	Rodentia	Thomasomys paramorum
145	JBM 789	N/A	Liver	Zambalán	Morona Santiago	B	Rodentia	Microryzomys minutus
146	JBM 783	N/A	Liver	Zambalán	Morona Santiago	B	Rodentia	Nephelomys albigularis
147	JBM 2629	N/A	Liver	Ashigsho	El Oro	B	Rodentia	Thomasomys taczanowskii
148	JBM 1870	N/A	Liver	Kutukú	Morona Santiago	B	Rodentia	Oligoryzomys delicatus
149	JBM 1438	N/A	Liver	Cubillines	Chimborazo	B	Rodentia	Thomasomys paramorum
150	ALP 023	N/A	Liver	Tambillo alto	Pichincha	B	Rodentia	Thomasomys vulcani
151	JBM 2169	N/A	Liver	El Biron alto	El Oro	B	Rodentia	Akodon mollis
152	JBM 787	N/A	Liver	Zambalán	Morona Santiago	B	Rodentia	Microryzomys minutus
153	JBM 1437	N/A	Liver	Cubillines	Chimborazo	B	Rodentia	Thomasomys paramorum
154	JBM 1412	N/A	Liver	Cubillines	Chimborazo	B	Rodentia	Thomasomys baeops
155	JBM 2578	N/A	Liver	Bosque de Colunco	Imbabura	B	Rodentia	Thomasomys paramorum
156	JBM 1206	N/A	Liver	Yacuviñay	El Oro	B	Rodentia	Thomasomys taczanowskii
157	JBM 831	N/A	Liver	Zambalán	Morona Santiago	B	Rodentia	Thomasomys salazari
158	JBM 794	N/A	Liver	Zambalán	Morona Santiago	B	Rodentia	Chilomys percequilloi
159	JBM 3007	N/A	Liver	Gualpí de los Cayapas	Esmeraldas	B	Rodentia	Syntheosciurus granatensis
160	JBM 763	N/A	Liver	Zambalán	Morona Santiago	B	Rodentia	Akodon mollis
161	JBM 2900	N/A	Liver	Lomitas- Quebrada Cariacu	Tungurahua	B	Rodentia	Thomasomys fumeus
162	JBM 1440	N/A	Liver	Cubillines	Chimborazo	B	Rodentia	Thomasomys paramorum
163	JBM 2899	N/A	Liver	Lomitas- Quebrada Cariacu	Tungurahua	B	Rodentia	Thomasomys fumeus
164	JBM 808	N/A	Liver	Zambalán	Morona Santiago	B	Rodentia	Chilomys percequilloi
165	JBM 793	N/A	Liver	Zambalán	Morona Santiago	B	Rodentia	Thomasomys baeops
166	RVS 052	N/A	Liver	Carigan alto	Loja	B	Rodentia	Thomasomys taczanowskii
167	JBM 792	N/A	Liver	Zambalán	Morona Santiago	B	Rodentia	Nephelomys
168	JBM 755	N/A	Liver	Zambalán	Morona Santiago	B	Rodentia	Microryzomys minutus
169	JBM 830	N/A	Liver	Zambalán	Morona Santiago	B	Rodentia	Thomasomys salazari
170	JBM 1430	N/A	Liver	Cubillines	Chimborazo	B	Paucituberculata	Caenolestes fuliginosus
171	JBM 1434	N/A	Liver	Cubillines	Chimborazo	B	Paucituberculata	Caenolestes fuliginosus
172	JBM 1429	N/A	Liver	Cubillines	Chimborazo	B	Paucituberculata	Caenolestes fuliginosus
173	JBM 1989	N/A	Liver	Faldas del Tungurauha	Tungurahua	B	Paucituberculata	Caenolestes fuliginosus
174	JBM 1277	N/A	Liver	Reserva Drácula	Carchi	B	Paucituberculata	Caenolestes convelatus
175	JBM 2282	N/A	Liver	Ashigsho	El Oro	B	Paucituberculata	Caenolestes caniventer
176	JBM 3089	N/A	Liver	Reserva Privada Sabia Esperanza	Imbabura	B	Paucituberculata	Caenolestes caniventer
177	JCG 036	N/A	Liver	Pululahua	Pichincha	B	Paucituberculata	Caenolestes fuliginosus
178	JCG 025	N/A	Liver	Pululahua	Pichincha	B	Paucituberculata	Caenolestes fuliginosus
179	JBM 2220	N/A	Liver	Reserva Drácula	Carchi	B	Rodentia	Rhipidomys latimanus
180	PCC 032	N/A	Liver	Refugio de Vida Silvestre El Zarza	Zamora Chinchipe	B	Rodentia	Rhipidomys sp.
181	PCC 040	N/A	Liver	Reserva Biológica El Quimi	Morona Santiago	B	Rodentia	Rhipidomys sp.
182	PCC 063	N/A	Liver	Reserva Biológica El Quimi	Morona Santiago	B	Rodentia	Nephelomys auriventer
183	JCG 207	N/A	Liver	Lita	Imbabura	B	Rodentia	Nephelomys sp.
184		N/A	Liver	Pachikutza	Zamora Chinchipe	B	Rodentia	Neacomys rosalindae
185	JCG 166	N/A	Liver	Lita	Imbabura	B	Rodentia	Rhipidomys sp.
186	JCG 182	N/A	Liver	Lita	Imbabura	B	Rodentia	Oecomys sp.
187	JBM 3090	N/A	Liver	Reserva Privada Sabia Esperanza	Imbabura	B	Rodentia	Thomasomys cf. cinnameus
188	JCG 226	N/A	Liver	Lita	Imbabura	B	Rodentia	Nephelomys sp.
189	JCG 210	N/A	Liver	Lita	Imbabura	B	Rodentia	Nephelomys moerex
190	JBM 3099	N/A	Liver	Bosque Protector Golondrinas	Carchi	B	Rodentia	Nephelomys
191	JBM 2251	N/A	Liver	Reserva Drácula	Carchi	B	Rodentia	Nephelomys cf. pectoralis
192	JBM 2743	N/A	Liver	La Palmera	Tungurahua	B	Rodentia	Nephelomys auriventer
193	JBM 2243	N/A	Liver	Reserva Drácula	Carchi	B	Rodentia	Nephelomys cf. pectoralis
194	AAG 005	N/A	Liver	Masphi	Pichincha	B	Rodentia	Oecomys bicolor
195	PCC 049	N/A	Liver	Reserva Biológica El Quimi	Morona Santiago	B	Rodentia	Oecomys bicolor
196	JBM 1893	N/A	Liver	Kutukú	Morona Santiago	B	Rodentia	Scolomys ucayalensis
197	JBM 2731	N/A	Liver	La Palmera	Tungurahua	B	Rodentia	Nephelomys auriventer
198	JBM 3088	N/A	Liver	Reserva Privada Sabia Esperanza	Imbabura	B	Rodentia	Thomasomys cf. cinnameus
199	JCG 219	N/A	Liver	Lita	Imbabura	B	Rodentia	Sigmodontomys alfari
200	JCG 220	N/A	Liver	Lita	Imbabura	B	Rodentia	Nephelomys sp.
201	PCC 095	N/A	Liver	Refugio de Vida Silvestre El Zarza	Zamora Chinchipe	B	Rodentia	Rhipidomys sp.
202	PCC 033	N/A	Liver	Reserva Biológica El Quimi	Morona Santiago	B	Rodentia	Oecomys bicolor
203	JBM 1982	N/A	Liver	Kutukú	Morona Santiago	B	Rodentia	Scolomys ucayalensis
204	JBM 2624	N/A	Liver	Ashigsho	El Oro	B	Paucituberculata	Caenolestes caniventer
205	JPG 004	N/A	Liver	Bosque Protector Corazón de Oro	Zamora Chinchipe	B	Paucituberculata	Caenolestes caniventer
206	PCC 027	N/A	Liver	Pachikutza	Zamora Chinchipe	B	Rodentia	Oecomys bicolor
207	JBM 3087	N/A	Liver	Reserva Privada Sabia Esperanza	Imbabura	B	Rodentia	Thomasomys cf. cinnameus
208	JBM 3105	N/A	Liver	Bosque Protector Golondrinas	Carchi	B	Paucituberculata	Caenolestes fuliginosus
209	JBM 1886	N/A	Liver	Kutukú	Morona Santiago	B	Rodentia	Oecomys bicolor
210	PCC 050	N/A	Liver	Reserva Biológica El Quimi	Morona Santiago	B	Rodentia	Oecomys bicolor
211	JBM 3110	N/A	Liver	Bosque Protector Golondrinas	Carchi	B	Rodentia	Thomasomys sp.
212	JPG005	N/A	Liver	Bosque Protector Corazón de Oro	Zamora Chinchipe	B	Rodentia	Thomasomys sp.
213	JBM3131	N/A	Liver	Bosque Protector Golondrinas	Carchi	B	Rodentia	Thomasomys sp.
214	HRJ 178	N/A	Liver	Muisne	Esmeraldas	B	Rodentia	Neacomys sp.
215	JBM 2799	N/A	Liver	Chawalyaku	Morona Santiago	B	Rodentia	Daptomys sp.
216	JBM 2577	N/A	Liver	Coordillera de El Cóndor	Zamora Chinchipe	B	Rodentia	Neusticomys sp.
217	JBM 2866	N/A	Liver	Guamag	Tungurahua	B	Rodentia	Thomasomys sp.
218	ICR 153	N/A	Liver	Río Chalpi	Napo	B	Rodentia	Thomasomys sp.
219	JBM 2443	N/A	Liver	Vizcaya	Tungurahua	B	Rodentia	Thomasomys sp.
220	CUY1BA	N/A	Spleen	No info	Sucumbíos	B	Cingulata	Dasypus sp.
221	CUY2H	N/A	Liver	No info	Sucumbíos	B	Cingulata	Dasypus sp.
222	CUY3H	N/A	Liver	No info	Sucumbíos	B	Cingulata	Dasypus sp.
223	SMC4H	N/A	Liver	No info	Esmeraldas	B	Cingulata	Dasypus sp.
224	SD5H	N/A	Liver	No info	Santo Domingo de los Tsáchilas	B	Cingulata	Dasypus sp.
225	SP6H	N/A	Liver	No info	Sucumbíos	B	Cingulata	Dasypus sp.
226	C8H	N/A	Liver	No info	Esmeraldas	B	Cingulata	Dasypus sp.
227	SP9H	N/A	Liver	No info	Sucumbíos	B	Cingulata	Dasypus sp.
228	SC10H	N/A	Liver	No info	Pastaza	B	Cingulata	Dasypus sp.
229	INT11H	N/A	Liver	No info	Imbabura	B	Cingulata	Dasypus sp.
230	LIM12H	N/A	Liver	No info	Santo Domingo de los Tsáchilas	B	Cingulata	Dasypus sp.
231	LIM13H	N/A	Liver	No info	Santo Domingo de los Tsáchilas	B	Cingulata	Dasypus sp.
232	MIG14H	N/A	Liver	No info	Manabí	B	Cingulata	Dasypus sp.
233	UN15H	N/A	Liver	No info	Esmeraldas	B	Cingulata	Dasypus sp.
234	CUY16H	N/A	Liver	No info	Sucumbíos	B	Cingulata	Dasypus sp.
235	UN17H	N/A	Liver	No info	Esmeraldas	B	Cingulata	Dasypus sp.
236	CON18PA	N/A	Kidney	No info	Esmeraldas	B	Cingulata	Dasypus sp.
237	CAR19H	N/A	Liver	No info	Manabí	B	Cingulata	Dasypus sp.
238	SUE20P	N/A	Lung	No info	Pastaza	B	Cingulata	Dasypus sp.
239	LIM21H	N/A	Liver	No info	Santo Domingo de los Tsáchilas	B	Cingulata	Dasypus sp.
240	LIM22H	N/A	Liver	No info	Santo Domingo de los Tsáchilas	B	Cingulata	Dasypus sp.
241	UN24BA	N/A	Spleen	No info	Esmeraldas	B	Cingulata	Dasypus sp.
242	QUE29PA	N/A	Kidney	Quevedo	Los Ríos	B	Cingulata	Dasypus sp.
243	NA30M	N/A	Muscle	No info	Guayas	B	Cingulata	Dasypus sp.
244	NA31M	N/A	Muscle	No info	Guayas	B	Cingulata	Dasypus sp.
245	NA32M	N/A	Muscle	No info	Guayas	B	Cingulata	Dasypus sp.
246	NA33M	N/A	Muscle	No info	Guayas	B	Cingulata	Dasypus sp.
247	NA34M	N/A	Muscle	No info	Guayas	B	Cingulata	Dasypus sp.
248	NA35M	N/A	Muscle	No info	Guayas	B	Cingulata	Dasypus sp.
249	NA36M	N/A	Muscle	No info	Guayas	B	Cingulata	Dasypus sp.
250	LU38R	N/A	Kidney	No info	Sucumbíos	B	Cingulata	Dasypus sp.
251	CS39H	N/A	Liver	No info	Sucumbíos	B	Cingulata	Dasypus sp.
252	CN40H	N/A	Liver	No info	Santo Domingo de los Tsáchilas	B	Cingulata	Dasypus sp.
253	ONZ41H	N/A	Liver	No info	Esmeraldas	B	Cingulata	Dasypus sp.
254	ONZ42H	N/A	Liver	No info	Esmeraldas	B	Cingulata	Dasypus sp.
255	ONZ43H	N/A	Liver	No info	Esmeraldas	B	Cingulata	Dasypus sp.
256	MOR44H	N/A	Liver	No info	Cotopaxi	B	Cingulata	Dasypus sp.
257	SC - U002	N/A	Liver	Jaboncillo	Esmeraldas	B	Chiroptera	Glossophaga soricina
258	SC - U003	OR242322	Liver	Jaboncillo	Esmeraldas	A	Chiroptera	Glossophaga soricina
259	SC - U004	N/A	Liver	Jaboncillo	Esmeraldas	B	Chiroptera	Carollia brevicaudum
260	SC - U005	N/A	Liver	Jaboncillo	Esmeraldas	B	Chiroptera	Artibeus lituratus
261	SC - U006	N/A	Liver	Jaboncillo	Esmeraldas	B	Chiroptera	-
262	SC - U007	OR242323	Liver	Jaboncillo	Esmeraldas	A	Chiroptera	Artibeus fraterculus
263	SC - U008	OR242324	Liver	Jaboncillo	Esmeraldas	A	Chiroptera	Carollia brevicaudum
264	SC - U009	OR242325	Liver	Jaboncillo	Esmeraldas	A	Chiroptera	Carollia brevicaudum
265	SC - 55148	N/A	Liver	Jaboncillo	Esmeraldas	B	Chiroptera	Carollia perspicillata
266	SC - 55151	OR242326	Liver	Jaboncillo	Esmeraldas	A	Chiroptera	Glossophaga soricina
267	SC - 55152	N/A	Liver	Jaboncillo	Esmeraldas	B	Chiroptera	Carollia brevicaudum
268	SC - 55154	N/A	Liver	Jaboncillo	Esmeraldas	B	Chiroptera	Carollia brevicaudum
269	SC - 55156	N/A	Liver	Jaboncillo	Esmeraldas	B	Chiroptera	Carollia brevicaudum
270	SC - 55159	N/A	Liver	Jaboncillo	Esmeraldas	B	Chiroptera	Carollia brevicaudum
271	SC - 55161	OR242327	Liver	Jaboncillo	Esmeraldas	A	Chiroptera	Carollia brevicaudum
272	SC - 55162	OR242328	Liver	Jaboncillo	Esmeraldas	A	Chiroptera	Myotis nigricans
273	SC - 55164	OR242329	Liver	Jaboncillo	Esmeraldas	A	Chiroptera	Carollia brevicaudum
274	SC - 55165	OR242330	Liver	Jaboncillo	Esmeraldas	A	Chiroptera	Carollia castanea
275	SC - 55166	OR242331	Liver	Jaboncillo	Esmeraldas	A	Chiroptera	Sturnira bakeri cf.
276	SC - 55170	OR242332	Liver	Jaboncillo	Esmeraldas	A	Chiroptera	Glossophaga soricina
277	SC - 55174	OR242333	Liver	El Carmen	Manabí	A	Chiroptera	Platyrrhinus dorsalis cf.
278	SC - 55175	OR242334	Liver	El Carmen	Manabí	A	Chiroptera	Carollia castanea
279	SC - 55176	OR242335	Liver	El Carmen	Manabí	A	Chiroptera	Carollia perspicillata
280	SC - 55179	N/A	Liver	El Carmen	Manabí	B	Chiroptera	Mesophylla macconelli
281	SC - 55184	N/A	Liver	El Carmen	Manabí	B	Chiroptera	Carollia castanea
282	SC - 55185	OR242336	Liver	El Carmen	Manabí	A	Chiroptera	Lonchorhina aurita
283	SC - 55186	OR242337	Liver	El Carmen	Manabí	A	Chiroptera	Rhinophylla alethina
284	SC - 55187	OR242338	Liver	El Carmen	Manabí	A	Chiroptera	Artibeus ravus
285	SC - 55188	N/A	Liver	El Carmen	Manabí	B	Chiroptera	Platyrrhinus umbratus
286	SC - 55189	OR242339	Liver	El Carmen	Manabí	A	Chiroptera	Carollia castanea
287	SC - 55193	N/A	Liver	El Carmen	Manabí	B	Chiroptera	Myotis nigricans
288	SC - 55194	OR242340	Liver	El Carmen	Manabí	A	Chiroptera	Carollia brevicaudum
289	SC - 55195	OR242341	Liver	El Carmen	Manabí	A	Chiroptera	Carollia perspicillata
290	SC - 55196	N/A	Liver	El Carmen	Manabí	B	Chiroptera	Carollia castanea
291	SC - 55197	N/A	Liver	El Carmen	Manabí	B	Chiroptera	Glossophaga soricina
292	SC - 55202	OR242342	Liver	El Carmen	Manabí	A	Chiroptera	Carollia perspicillata
293	SC - 55204	OR242343	Liver	El Carmen	Manabí	A	Chiroptera	Carollia perspicillata
294	SC - 55205	OR242318	Feces	El Carmen	Manabí	A	Chiroptera	-
295	SC - 55206	N/A	Liver	El Carmen	Manabí	B	Chiroptera	Myotis riparius
296	SC - 55209	OR242344	Liver	El Carmen	Manabí	A	Chiroptera	Rhinophylla alethina
297	SC - 55210	N/A	Liver	El Carmen	Manabí	B	Chiroptera	Carollia brevicaudum
298	SC - 55212	N/A	Liver	El Carmen	Manabí	B	Chiroptera	Carollia castanea
299	SC - 55213	N/A	Liver	El Carmen	Manabí	B	Chiroptera	Platyrrhinus umbratus
300	SC - 55215	OR242345	Liver	El Carmen	Manabí	A	Chiroptera	Carollia perspicillata
301	SC - 55216	OR242346	Liver	El Carmen	Manabí	A	Chiroptera	Platyrrhinus umbratus
302	SC - 55219	OR242347	Liver	El Carmen	Manabí	A	Chiroptera	Carollia brevicaudum
303	SC - 55223	N/A	Liver	El Carmen	Manabí	B	Chiroptera	Rhinophylla alethina
304	SC - 55225*	OR242348	Liver/Feces	El Carmen	Manabí	A	Chiroptera	Artibeus ravus
305	SC - 55226	N/A	Liver	El Carmen	Manabí	B	Chiroptera	Platyrrhinus umbratus
306	SC - 55233	OR242349	Liver	El Carmen	Manabí	A	Chiroptera	Vampyressa thyone
307	SC - 55238	N/A	Liver	El Carmen	Manabí	B	Chiroptera	Phyllostomus hastatus
308	SC - 55239	OR242350	Liver	El Carmen	Manabí	A	Chiroptera	Uroderma convexum
309	SC - 55242	OR242351	Liver	El Carmen	Manabí	A	Chiroptera	Artibeus lituratus
310	SC - 55245	N/A	Liver	El Carmen	Manabí	B	Chiroptera	Anoura peruana
311	SC - 55246	N/A	Liver	El Carmen	Manabí	B	Chiroptera	Glossophaga soricina
312	SC - 55248	N/A	Liver	El Carmen	Manabí	B	Chiroptera	Artibeus ravus
313	SC - 55250	N/A	Liver	El Carmen	Manabí	B	Chiroptera	Gardnerycteris keenani
314	SC - 55252	OR242352	Liver	El Carmen	Manabí	A	Chiroptera	Phyllostomus discolor
315	SC - 55255	OR242353	Liver	El Carmen	Manabí	A	Chiroptera	Eptesicus innoxius
316	SC - 55264	OR242354	Liver	El Carmen	Manabí	A	Chiroptera	Sturnira luisi
317	SC - 55267	OR242321	Feces	El Carmen	Manabí	A	Chiroptera	-
318	SC - 55268	N/A	Liver	El Carmen	Manabí	B	Chiroptera	Myotis albescens
319	SC - 55272	N/A	Liver	El Carmen	Manabí	B	Chiroptera	Anoura peruana
320	SC - 55281	OR242355	Liver	El Carmen	Manabí	A	Chiroptera	Lonchophylla concava
321	SC - 55283	N/A	Liver	El Carmen	Manabí	B	Chiroptera	Myotis nigricans
322	SC - 55286	N/A	Liver	El Carmen	Manabí	B	Chiroptera	Artibeus ravus
323	SC - 55294	N/A	Liver	El Carmen	Manabí	B	Chiroptera	Myotis riparius
324	SC - 553001	N/A	Liver	El Carmen	Manabí	B	Chiroptera	Myotis nigricans cf.
