# Supplementary material for: Histoplasma capsulatum in wild mammals from Ecuador
Source: PLoS Negl Trop Dis. 2025 Aug 25;19(8):e0013410. doi: 10.1371/journal.pntd.0013410 (PMC12404641; doi:10.1371/journal.pntd.0013410)
Supplement: S2 Table — (XLSX) [file pntd.0013410.s003.xlsx]

## Sheet: S2 Table
Histoplasma capsulatum in Wild Mammals from Ecuador Fernanda Hernández-Alomía1†, Jorge Brito1†, Ana Pilatasig2, Daniela Reyes-Barriga1, Julio C. Carrión-Olmedo1, Pablo Jarrín-V.1, Pablo Sánchez1, Santiago F. Burneo2, Alejandra Camacho2, David Vasco-Julio3, Manuel Calvopiña4, Jacobus De Waard4, Daniel Romero-Alvarez1,5†, Carlos Bastidas-Caldes6†*
Supplementary 2 Table: Accession numbers and sequences of H. capsulatum positive samples
Sample code	Accesion Number	Sequence
JCG 159	PP669556	GCCAGGTTCACGGAGGACAACGAGTGGTACCGCGCAAAAATACGGAGAAACGACCGTGAAGCGAAAAAAGCCGACGTCGTTTACATCGACTACGGCAACTCCGAAACTGTTCCGTGGACCCGCCTCCGGCCCCTCACGCAGCCGCAGTTTTCCGTGCAGAAAATTCGACCTCAAGCCACC
JCG 182	PP669557	GCCAGGTTCACGGAGGACAACGAGTGGTACCGCGCAAAAATACGGAGAAACGACCGTGAAGCGAAAAAAGCCGACGTCGTTTACATCGACTACGGCAACTCCGAAACTGTTCCGTGGACCCGCCTCCGGCCCCTCACGCAGCCGCAGTTTTCCGTGCAGAAAATTCGACCTCAAGCCACC
2432	PP669558	GCCAGGTTCACGGAGGACAACGAGTGGTACCGCGCAAAAATACGGAGAAACGACCGTGAAGCGAAAAAAGCCGACGTCGTTTACATCGACTACGGCAACTCCGAAACTGTTCCGTGGACCCGCCTCCGGCCCCTCACGCAGCCGCAGTTTTCCGTGCAGAAAATTCGACCTCAAGCCACC
3024	PP669559	GCCAGGTTCACGGAGGACAACGAGTGGTACCGCGCAAAAATACGGAGAAACGACCGTGAAGCGAAAAAAGCCGACGTCGTTTACATCGACTACGGCAACTCCGAAACTGTTCCGTGGACCCGCCTCCGGCCCCTCACGCAGCCGCAGTTTTCCGTGCAGAAAATTCGACCTCAAGCCACC
JBM 2113 (MECN5605)	PP669560	GCCAGGTTCACGGAGGACAACGAGTGGTACCGCGCAAAAATACGGAGAAACGACCGTGAAGCGAAAAAAGCCGACGTCGTTTACATCGACTACGGCAACTCCGAAACTGTTCCGTGGACCCGCCTCCGGCCCCTCACGCAGCCGCAGTTTTCCGTGCAGAAAATTCGACCTCAAGCCACC
JBM 2117	PP669561	GCCAGGTTCACGGAGGACAACGAGTGGTACCGCGCAAAAATACGGAGAAACGACCGTGAAGCGAAAAAAGCCGACGTCGTTTACATCGACTACGGCAACTCCGAAACTGTTCCGTGGACCCGCCTCCGGCCCCTCACGCAGCCGCAGTTTTCCGTGCAGAAAATTCGACCTCAAGCCACC
JBM 1410 (MECN5260)	PP669562	GCCAGGTTCACGGAGGACAACGAGTGGTACCGCGCAAAAATACGGAGAAACGACCGTGAAGCGAAAAAAGCCGACGTCGTTTACATCGACTACGGCAACTCCGAAACCGTTCCGTGGACCCGCCTCCGGCCCCTCACGCAGCCGCAGTTTTCCGTGCAGAAAATTCGACCCCAAGCCACC
JBM 2145 (MECN5762)	PP669563	GCCAGGTTCACGGAGGACAACGAGTGGTACCGCGCAAAAATACGGAGAAACGACCGTGAAGCGAAAAAAGCCGACGTCGTTTACATCGACTACGGCAACTCCGAAACCGTTCCGTGGACCCGCCTCCGGCCCCTCACGCAGCCGCAGTTTTCCGTGCAGAAAATTCGACCCCAAGCCACC
ALP 52 (MECN5397)	PP669564	GCCAGGTTCACGGAGGACAACGAGTGGTACCGCGCAAAAATACGGAGAAACGACCGTGAAGCGAAAAAAGCCGACGTCGTTTACATCGACTACGGCAACTCCGAAACTGTTCCGTGGACCCGCCTCCGGCCCCTCACGCAGCCGCAGTTTTCCGTGCAGAAAATTCGACCTCAAGCCACC
JBM 2784 (MECN7145)	PP669565	GCCAGGTTCACGGAGGACAACGAGTGGTACCGCGCAAAAATACGGAGAAACGACCGTGAAGCGAAAAAAGCCGACGTCGTTTACATCGACTACGGCAACTCCGAAACCGTTCCGTGGACCCGCCTCCGGCCCCTCACGCAGCCGCAGTTTTCCGTGCAGAAAATTCGACCCCAAGCCACC
SC - U003	OR242322	CCAGGTTCACGGAGGACAACGAGTGGTACCGCGCAAAAATACGGAGAAACGACCGTGAAGCGAAAAAAGCCGACGTCGTTTACATCGACTACGGCAACTCCGAAACTGTTCCGTGGACCCGCCTCCGGCCCCTCACGCAGCCGCAGTTTTCCGTGCAGAAAATTCGACCTCAAGCCACC
SC - U007	OR242323	CCAGGTTCACGGAGGACAACGAGTGGTACCGCGCAAAAATACGGAGAAACGACCGTGAAGCGAAAAAAGCCGACGTCGTTTACATCGACTACGGCAACTCCGAAACTGTTCCGTGGACCCGCCTCCGGCCCCTCACGCAGCCGCAGTTTTCCGTGCAGAAAATTCGACCTCAAGCCACC
SC - U008	OR242324	CCAGGTTCACGGAGGACAACGAGTGGTACCGCGCAAAAATACGGAGAAACGACCGTGAAGCGAAAAAAGCCGACGTCGTTTACATCGACTACGGCAACTCCGAAACTGTTCCGTGGACCCGCCTCCGGCCCCTCACGCAGCCGCAGTTTTCCGTGCAGAAAATTCGACCTCAAGCCACC
SC - U009	OR242325	CCAGGTTCACGGAGGACAACGAGTGGTACCGCGCAAAAATACGGAGAAACGACCGTGAAGCGAAAAAAGCCGACGTCGTTTACATCGACTACGGCAACTCCGAAACTGTTCCGTGGACCCGCCTCCGGCCCCTCACGCAGCCGCAGTTTTCCGTGCAGAAAATTCGACCTCAAGCCACC
SC - 55151	OR242326	CCAGGTTCACGGAGGACAACGAGTGGTACCGCGCAAAAATACGGAGAAACGACCGTGAAGCGAAAAAAGCCGACGTCGTTTACATCGACTACGGCAACTCCGAAACTGTTCCGTGGACCCGCCTCCGGCCCCTCACGCAGCCGCAGTTTTCCGTGCAGAAAACTCGACCTCAAGCCACC
SC - 55161	OR242327	CCAGGTTCACGGAGGACAACGAGTGGTACCGCGCAAAAATACGGAGAAACGACCGTGAAGCGAAAAAAGCCGACGTCGTTTACATCGACTACGGCAACTCCGAAACTGTTCCGTGGACCCGCCTCCGGCCCCTCACGCAGCCGCAGTTTTCCGTGCAGAAAATTCGACCTCAAGCCACC
SC - 55162	OR242328	CCAGGTTCACGGAGGACAACGAGTGGTACCGCGCAAAAATACGGAGAAGCGACCGTGAAGCGAAAAAAGCCGACGTCGTTTACATCGACTACGGCAACTCCGAAACTGTTCCGTGGACCCGCCTCCGGCCCCTCACGCAGCCGCAGTTTTCCGTGCAGAAAATTCGACCTCAAGCCACC
SC - 55164	OR242329	CCAGGTTCACGGAGGACAACGAGTGGTACCGCGCAAAAATACGGAGAAGCGACCGTGAAGCGAAAAAAGCCGACGTCGTTTACATCGACTACGGCAACTCCGAAACTGTTCCGTGGATCCGCCTCCGGCCCCTCACGCAGCCGCAGTTTTCCGTGCAGAAAATTCGACCTCAAGCCACC
SC - 55165	OR242330	CCAGGTTCACGGAGGACAACGAGTGGTACCGCGCAAAAATACGGAGAAACGACCGTGAAGCGAAAAAAGCCGACGTCGTTTACATCGACTACGGCAACTCCGAAACTGTTCCGTGGACCCGCCTCCGGCCCCTCACGCAGCCGCAGTTTTCCGTGCAGAAAATTCGACCTCAAGCCACC
SC - 55166	OR242331	CCAGGTTCACGGAGGACAACGAGTGGTACCGCGCAAAAATACGGAGAAACGACCGTGAAGCGAAAAAAGCCGACGTCGTTTACATCGACTACGGCAACTCCGAAACTGTTCCGTGGACCCGCCTCCGGCCCCTCACGCAGCCGCAGTTTTCCGTGCAGAAAATTCGACCTCAAGCCACC
SC - 55170	OR242332	CCAGGTTCACGGAGGACAACGAGTGGTACCGCGCAAAAATACGGAGAAACGACCGTGAAGCGAAAAAAGCCGACGTCGTTTACATCGACTACGGCAACTCCGAAACTGTTCCGTGGACCCGCCTCCGGCCCCTCACGCAGCCGCAGTTTTCCGTGCAGAAAATTCGACCTCAAGCCACC
SC - 55174	OR242333	CCAGGTTCACGGAGGACAACGAGTGGTACCGCGCAAAAATACGGAGAAACGACCGTGAAGCGAAAAAAGCCGACGTCGTTTACATCGACTACGGCAACTCCGAAACTGTTCCGTGGACCCGCCTCCGGCCCCTCACGCAGCCGCAGTTTTCCTTGCAGAAAATTCGACCTCAAGCCACC
SC - 55175	OR242334	CCAGGTTCACGGAGGACAACGAGTGGTACCGCGCAAAAATACGGAGAAACGACCGTGAAGCGAAAAAAGCCGACGTCGTTTACATCGACTACGGCAACTCCGAAACTGTTCCGTGGACCCGCCTCCGGCCCCTCACGCAGCCGCAGTTTTCCTTGCAGAAAATTCGACCTCAAGCCACC
SC - 55176	OR242335	CCAGGTTCACGGAGGACAACGAGTGGTGCCGCGCAAAAATACGGAGAAACGACCGTGAAGCGAAAAAAGCCGACGTCGTTTACATCGACTACGGCAACTCCGAAACTGTTCCGTGGACCCGCCTCCGGCCCCTCACGCAGCCGCAGTTTTCCGTGCAGAAAATTCGACCTCAAGCCACC
SC - 55185	OR242336	CCAGGTTCACGGAGGACAACGGGTGGTACCGCGCAAAAATACGGAGAAACGACCGTGAAGCGAAAAAAGCCGACGTCGTTTACATCGACTACGGCAACTCCGAAACTGTTCCGTGGACCCGCCTCCGGCCCCTCACGCAGCCGCAGTTTTCCGTGCAGAAAATTCGACCTCAAGCCACC
SC - 55186	OR242337	CCAGGTTCACGGAGGACAACGAGTGGTACCGCGCAAAAATACGGAGAAACGACCGTGAAGCGAAAAAAGCCGACGTCGTTTACATCGACTACGGCAACTCCGAAACTGTTCCGTGGACCCGCCTCCGGCCCCTCACGCAGCCGCAGTTTTCCGTGCAGAAAATTCGACCTCAAGCCACC
SC - 55187	OR242338	CCAGGTTCACGGAGGACAACGAGTGGTACCGCGCAAAAATACGGAGAAACGACCGTGAAGCGAAAAAAGCCGACGTCGTTTACATCGACTACGGCAACTCCGAAACTGTTCCGTGGACCCGCCTCCGGCCCCTCACGCAGCCGCAGTTTTCCGTGCAGAAAATTCGACCTCAAGCCACC
SC - 55189	OR242339	CCAGGTTCACGGAGGACAACGAGTGGTACCGCGCAAAAATACGGAGAAACGACCGTGAAGCGAAAAAAGCCGACGTCGTTTACATCGACTACGGCAACTCCGAAACTGTTCCGTGGACCCGCCTCCGGCCCCTCACGCAGCCGCAGTTTTCCGTGCAGAAAATTCGACCTCAAGCCACC
SC - 55194	OR242340	CCAGGTTCACGGAGGACAACGAGTGGTACCGCGCAAAAATACGGAGAAACGACCGTGAAGCGAAAAAAGCCGACGTCGTTTACATCGACTACGGCAACTCCGAAACTGTTCCGTGGACCCGCCTCCGGCCCCTCACGCAGCCGCAGTTTTCCGTGCAGAAAATTCGACCTCAAGCCACC
SC - 55195	OR242341	CCAGGTTCACGGAGGACAACGAGTGGTACCGCGCAAAAATACGGAGAAACGACCGTGAAGCGAAAAAAGCCGACGTCGTTTACATCGACTACGGCAACTCCGAAACTGTTCCGTGGACCCGCCTCCGGCCCCTCACGCAGCCGCAGTTTTCCGTGCAGAAAATTCGACCTCAAGCCACC
SC - 55202	OR242342	CCAGGTTCACGGAGGACAACGAGTGGTACCGCGCAAAAATACGGAGAAACGACCGTGAAGCGAAAAAAGCCGACGTCGTTTACATCGACTACGGCAACTCCGAAACTGTTCCGTGGACCCGCCTCCGGCCCCTCACGCAGCCGCAGTTTTCCGTGCAGAAAATTCGACCTCAAGCCACC
SC - 55204	OR242343	CCAGGTTCACGGAGGACAACGAGTGGTACCGCGCAAAAATACGGAGAAACGACCGTGAAGCGAAAAAAGCCGACGTCGTTTACATCGACTACGGCAACTCCGAAACTGTTCCGTGGACCCGCCTCCGGCCCCTCACGCAGCCGCAGTTTTCCGTGCAGAAAATTCGACCTCAAGCCACC
SC - 55205	OR242318	CCAGGTTCACGGAGGACAACGAGTGGTACCGCGCAAAAATACGGAGAAACGACCGTGAAGCGAAAAAAGCCGACGTCGTTTACATCGACTACGGCAACTCCGAAACTGTTCCGTGGACCCGCCTCCGGCCCCTCACGCAGCCGCAGTTTTCCGTGCAGAAAATTCGACCTCAAGCCACC
SC - 55209	OR242344	CCAGGTTCACGGAGGACAACGAGTGGTACCGCGCAAAGATACGGGGAAACGACCGTGAAGCGAAAAAAGCCGACGTCGTTTACATCGACTACGGCAACTCCGAAACTGTTCCGTGGACCCGCCTCCGGCCCCTCACGCAGCCGCAGTTTTCCGTGCAGAAAATTCGACCTCAAGCCACC
SC - 55215	OR242345	CCAGGTTCACGGAGGACAACGAGTGGTACCGCGCAAAAATACGGAGAAACGACCGTGAAGCGAAAAAAGCCGACGTCGTTTACATCGACTACGGCAACTCCGAAACTGTTCCGTGGACCCGCCTCCGGCCCCTCACGCAGCCGCAGTCTTCCGTGCAGAAAATTCGACCTCAAGCCACC
SC - 55216	OR242346	CCAGGTTCACGGAGGACAACGAGTGGTACCGCGCAAAAATACGGAGAAACGACCGTGAAGCGAAAAAAGCCGACGTCGTTTACATCGACTACGGCAACTCCGAAACTGTTCCGTGGACCCGCCTCCGGCCCCTCACGCAGCCGCAGTTTTCCGTGCAGAAAATTCGACCTCAAGCCACC
SC - 55219	OR242347	CCAGGTTCACGGAGGACAACGAGTGGTACCGCGCAAAAATACGGAGAAACGACCGTGAAGCGAAAAAAGCCGACGTCGTTTACATCGACTACGGCAACTCCGAAACTGTTCCGTGGACCCGCCTCCGGCCCCTCACGCAGCCGCAGTTTTCCGTGCAGAAAATTCGACCTCAAGCCACC
SC - 55225*	OR242348	CCAGGTTCACGGAGGACAACGAGTGGTACCGCGCAAAAATACGGAGAAACGACCGTGAAGCGAAAAAAGCCGACGTCGTTTACATCGACTACGGCAACTCCGAAACTGTTCCGTGGACCCGCCTCCGGCCCCTCACGCAGCCGCAGTTTTCCGTGCAGAAAATTCGACCTCAAGCCACC
SC - 55233	OR242349	CCAGGTTCACGGAGGACAACGAGTGGTACCGCGCAAAAATACGGAGAAACGACCGTGAAGCGAAAAAAGCCGACGTCGTTTACATCGACTACGGCAACTCCGAAACTGTTCCGTGGACCCGCCTCCGGCCCCTCACGCAGCCGCAGTTTTCCGTGCAGAAAATTCGACCTCAAGCCACC
SC - 55239	OR242350	CCAGGTTCACGGAGGACAACGAGTGGTACCGCGCAAAAATACGGAGAAACGACCGTGAAGCGAAAAAAGCCGACGTCGTTTACATCGACTACGGCAACTCCGAAACTGTTCCGTGGACCCGCCTCCGGCCCCTCACGCAGCCGCAGTTTTCCGTGCAGAAAATTCGACCTCAAGCCACC
SC - 55242	OR242351	CCAGGTTCACGGAGGACAACGAGTGGTACCGCGCAAAAATACGGAGAAACGACCGTGAAGCGAAAAAAGCCGACGTCGTTTACATCGACTACGGCAACTCCGAAACTGTTCCGTGGACCCGCCTCCGGCCCCTCACGCAGCCGCAGTTTTCCGTGCAGAAAATTCGACCTCAAGCCACC
SC - 55252	OR242352	CCAGGTTCACGGAGGACAACGAGTGGTACCGCGCAAAAATACGGAGAAACGACCGTGAAGCGAAAAAAGCCGACGTCGTTTACATCGACTACGGCAACTCCGAAACTGTTCCGTGGACCCGCCTCCGGCCCCTCACGCAGCCGCAGTTTTCCGTGCAGAAAATTCGACCTCAAGCCACC
SC - 55255	OR242353	CCAGGTTCACGGAGGACAACGAGTGGTACCGCGCAAAAATACGGAGAAACGACCGTGAAGCGAAAAAAGCCGACGTCGTTTACATCGACTACGGCAACTCCGAAACTGTTCCGTGGACCCGCCTCCGGCCCCTCACGCAGCCGCAGTTTTCCGTGCAGAAAATTCGACCTCAAGCCACC
SC - 55264	OR242354	CCAGGTTCACGGAGGACAACGAGTGGTACCGCGCAAAAATACGGAGAAACGACCGTGAAGCGAAAAAAGCCGACGTCGTTTACATCGACTACGGCAACTCCGAAACTGTTCCGTGGACCCGCCTCCGGCCCCTCACGCAGCCGCAGTTTTCCGTGCAGAAAATTCGACCTCAAGCCACC
SC - 55267	OR242321	CCAGGTTCACGGAGGACAACGAGTGGTACCGCGCAAAAATACGGAGAAACGACCGTGAAGCGAAAAAAGCCGACGTCGTTTACATCGACTACGGCAACTCCGAAACTGTTCCGTGGACCCGCCTCCGGCCCCTCACGCAGCCGCAGTTTTCCGTGCAGAAAATTCGACCTCAAGCCACC
SC - 55281	OR242355	CCAGGTTCACGGAGGACAACGAGTGGTACCGCGCAAAAATACGGAGAAACGACCGTGAAGCGAAAAAAGCCGACGTCGTTTACATCGACTACGGCAACTCCGAAACTGTTCCGTGGACCCGCCTCCGGCCCCTCACGCAGCCGCAGTTTTCCGTGCAGAAAATTCGACCTCAAGCCACC
