# Supplementary material for: Histoplasma capsulatum in wild mammals from Ecuador
Source: PLoS Negl Trop Dis. 2025 Aug 25;19(8):e0013410. doi: 10.1371/journal.pntd.0013410 (PMC12404641; doi:10.1371/journal.pntd.0013410)
Supplement: S3 Table — Contingency tables and expected and observed frequencies by host orders. (XLSX) [file pntd.0013410.s004.xlsx]

## Sheet: S3 Table
Histoplasma capsulatum in Wild Mammals from Ecuador Fernanda Hernández-Alomía1†, Jorge Brito1†, Ana Pilatasig2, Daniela Reyes-Barriga1, Julio C. Carrión-Olmedo1, Pablo Jarrín-V.1, Pablo Sánchez1, Santiago F. Burneo2, Alejandra Camacho2, David Vasco-Julio3, Manuel Calvopiña4, Jacobus De Waard4, Daniel Romero-Alvarez1,5†, Carlos Bastidas-Caldes6†*
Supplementary 3 Table: Chi-square test. Expected and observed frequencies by host order
Order	Observed Absence	Expected Abscence	Chi-square absecence	Observed Presence	Expected Presence	Chi-square presence	Total
Chiroptera	32	56.9773	10.9494	37	12.0227	51.8904	69
Didelphimorphia	12	11.5606	0.0167004	2	2.43939	0.0791455	14
Rodentia	174	149.462	4.0285	7	31.5379	19.0916	181
Total	218	-	-	46	-	-	264
Order	Chi-square	Degree of freedom	p value
Chiroptera	62.8398	2	2.26215e-14
Didelphimorphia	0.0958459	2	0.953207
Rodentia	23.1201	2	9.53987e-06
Global	86.0557	2	2.05708e-19
Alpha:	0.05
